# Supplementary material for: Comprehensive evaluation of RNA-seq quantification methods for linearity
Source: BMC Bioinformatics. 2017 Mar 22;18(Suppl 4):117. doi: 10.1186/s12859-017-1526-y (PMC5374695; doi:10.1186/s12859-017-1526-y)
Supplement: Supplementary file 6 — Table S1. Column 1 and 2 show the sample type and replicates index; Column 3 shows total read pairs, column 4-7 show the mapping rate from different quantification methods (Tophat, RSEM, Kallisto and Salmon). (XLS 61 kb) [file 12859_2017_1526_MOESM6_ESM.xls]

## Sheet: 工作表1
Samples	Replicates	Total Read Pairs	Tophat %	RSEM %	Kallisto %	Salmon %
A	1	169290212	0.822	0.696	0.847	0.868
A	2	97260650	0.829	0.7	0.844	0.867
A	3	182122854	0.817	0.693	0.835	0.858
A	4	183788850	0.83	0.695	0.84	0.865
B	1	85871394	0.836	0.647	0.82	0.846
B	2	88847812	0.825	0.642	0.82	0.846
B	3	92425357	0.825	0.641	0.816	0.843
B	4	94150956	0.826	0.636	0.812	0.839
C	1	86622905	0.824	0.691	0.838	0.863
C	2	87636403	0.826	0.687	0.841	0.865
C	3	83202279	0.845	0.697	0.839	0.864
C	4	88553846	0.806	0.671	0.822	0.847
D	1	174912438	0.799	0.647	0.815	0.84
D	2	169467340	0.826	0.665	0.831	0.856
D	3	199133606	0.829	0.657	0.825	0.853
D	4	200508078	0.826	0.659	0.83	0.856
